# Supplementary material for: Exploration and verification of the therapeutic mechanism of shenfu injection in sepsis-induced myocardial injury
Source: PLoS One. 2025 Jan 17;20(1):e0317738. doi: 10.1371/journal.pone.0317738 (PMC11741597; doi:10.1371/journal.pone.0317738)
Supplement: S1 Raw data — (ZIP) [file pone.0317738.s002.zip › S1 Raw data/WB raw data.xlsx]

## Sheet: P-AKT
	P-AKT	AKT	ACTIN	P-AKT/AKT/ACTIN		平均值	标准差		sham(K)	model(W)	SFI(H)
sham(K)	37.794	129.126	149.607	0.0019564	1.33667	1	0.281374		1.33667	3.95049	2.59048
	29.58	125.406	144.367	0.00163385	1.1163				1.1163	3.72162	2.27431
	22.255	131.175	138.494	0.00122503	0.836975				0.836975	4.73062	1.92849
	18.157	129.83	134.568	0.00103927	0.710059				0.710059	3.80999	2.65322
model(W)	98.072	119.844	141.529	0.00578207	3.95049	4.05318	0.461355
	99.496	135.915	134.392	0.00544709	3.72162
	107.946	116.325	134.024	0.0069239	4.73062
	92.474	135.272	122.59	0.00557644	3.80999
SFI(H)	71.875	132.629	142.931	0.00379152	2.59048	2.36162	0.332983
	58.27	128.832	135.875	0.00332875	2.27431
	54.439	138.051	139.708	0.0028226	1.92849
	59.175	121.629	125.284	0.00388334	2.65322
				0.00146364

## Sheet: STAT3
	STAT3	ACTIN	STAT3/ACTIN		平均值	标准差		sham(K)	model(W)	SFI(H)
sham(K)	63.73	149.607	0.425983	0.861133	1	0.216349		0.861133	1.90528	1.59616
	93.964	144.367	0.650869	1.31574				1.31574	2.17575	1.58876
	66.14	138.494	0.477566	0.965409				0.965409	2.19077	1.61958
	57.096	134.568	0.424291	0.857713				0.857713	2.34984	1.78378
model(W)	133.391	141.529	0.942499	1.90528	2.15541	0.184418
	144.645	134.392	1.07629	2.17575
	145.245	134.024	1.08372	2.19077
	142.5	122.59	1.16241	2.34984
SFI(H)	112.856	142.931	0.789584	1.59616	1.64707	0.0920825
	106.787	135.875	0.785921	1.58876
	111.93	139.708	0.801171	1.61958
	110.55	125.284	0.882395	1.78378
			0.494677

## Sheet: CAS9
	CAS9	ACTIN	CAS9/ACTIN		平均值	标准差		sham(K)	model(W)	SFI(H)
sham(K)	55.48	149.607	0.370838	1.5685	1	0.380049		1.5685	3.71262	2.53582
	28.778	144.367	0.199339	0.843126				0.843126	4.16657	2.8196
	25.353	138.494	0.183062	0.77428				0.77428	4.07191	2.63504
	25.901	134.568	0.192475	0.814094				0.814094	3.77307	2.73808
model(W)	124.23	141.529	0.877771	3.71262	3.93104	0.222093
	132.389	134.392	0.985096	4.16657
	129.027	134.024	0.962716	4.07191
	109.358	122.59	0.892063	3.77307
SFI(H)	85.693	142.931	0.599541	2.53582	2.68214	0.123359
	90.579	135.875	0.666635	2.8196
	87.038	139.708	0.622999	2.63504
	81.104	125.284	0.647361	2.73808
			0.236429

## Sheet: FGF1
	FGF1	ACTIN	FGF1/ACTIN		平均值	标准差		sham(K)	model(W)	SFI(H)
sham(K)	122.615	149.607	0.819581	0.957422	1	0.0338428		0.957422	0.525592	0.800372
	126.925	144.367	0.879183	1.02705				1.02705	0.626468	0.721536
	121.803	138.494	0.879482	1.0274				1.0274	0.617293	0.927153
	113.827	134.568	0.84587	0.988132				0.988132	0.651169	0.995863
model(W)	63.677	141.529	0.449922	0.525592	0.60513	0.0549214
	72.071	134.392	0.536274	0.626468
	70.821	134.024	0.52842	0.617293
	68.334	122.59	0.557419	0.651169
SFI(H)	97.928	142.931	0.685142	0.800372	0.861231	0.12341
	83.924	135.875	0.617656	0.721536
	110.882	139.708	0.79367	0.927153
	106.803	125.284	0.852487	0.995863
			0.856029
